# Supplementary material for: Safety, Pharmacokinetics, Translational and Molecular Mechanistic Insights on the Prostate Cancer Recurrence Suppressor Pseurotin A
Source: Molecules. 2025 Oct 2;30(19):3963. doi: 10.3390/molecules30193963 (PMC12525728; doi:10.3390/molecules30193963)
Supplement: Supplementary file 1 [file molecules-30-03963-s001.zip]

Archive with 1 entries (1 files):
- molecules-3825260-supplementary.pdf
